# Supplementary material for: Dual inhibition of phosphoinositide 3-kinases delta and gamma reduces chronic B cell activation and autoantibody production in a mouse model of lupus
Source: Front Immunol. 2023 May 10;14:1115244. doi: 10.3389/fimmu.2023.1115244 (PMC10206234; doi:10.3389/fimmu.2023.1115244)
Supplement: Supplementary file 1 [file Table_1.xlsx]

## Sheet: IgG_Ab-score
ID	NV1	NV2	T1	T2	T3	T4	T5	T6	T7	U1	U2	U3	U4	U5	U6
	NV= naïve (controls)				T = Duvelisib-treated treated TAPP KI						U = untreated treated TAPP KI
Aggrecan	1.44269e-06	1.44269e-06	6.77617	7.25425	8.20205	1.44269e-06	5.98175	1.44269e-06	3.5793	1.44269e-06	9.66781	6.44867	2.48774	4.30022	7.58627
AGTR	9.12362	6.32256	10.4388	10.0026	10.619	9.90317	10.8217	10.8892	9.97118	10.3452	12.7112	11.2901	7.20507	11.5208	10.5944
alpha-actinine	5.25867	1.44269e-06	5.00832	6.49586	4.12232	1.44269e-06	3.0045	1.44269e-06	7.4187	1.44269e-06	5.88016	1.44269e-06	1.44269e-06	1.44269e-06	3.70833
Alpha Fodrin	12.2526	10.1487	13.6555	12.4073	14.9669	13.0588	14.1365	13.8882	12.8158	16.0875	15.6949	14.7376	13.3745	15.291	14.4047
Amyloid	1.44269e-06	3.79961	1.44269e-06	5.11387	2.52149	1.44269e-06	2.21777	1.44269e-06	1.63401	1.44269e-06	1.44269e-06	1.44269e-06	1.44269e-06	1.44269e-06	1.44269e-06
AQP4	11.4503	8.71235	12.3269	12.9079	12.476	11.1899	11.3311	12.1263	11.7236	9.89303	14.1757	12.0918	11.1935	14.0272	13.0736
B2-microglobulin	4.40259	7.33604	7.07436	6.86369	7.5411	3.57701	6.66141	2.90159	5.79432	7.20679	9.53991	7.14731	5.84304	8.04133	7.12441
B2 glycoprotein 1	14.8556	13.0934	16.2571	15.9266	17.4082	15.7887	17.4936	17.1756	16.6305	17.379	19.6577	17.7201	15.9187	18.1697	17.4814
BPI	1.44269e-06	1.44269e-06	1.44269e-06	1.44269e-06	1.49049	1.44269e-06	1.09608	1.44269e-06	1.44269e-06	1.44269e-06	1.44269e-06	1.44269e-06	1.44269e-06	1.44269e-06	1.44269e-06
Cardolipin	1.44269e-06	0.653431	4.57976	3.90744	1.44269e-06	1.44269e-06	1.44269e-06	1.44269e-06	2.02107	1.44269e-06	2.48455	1.44269e-06	0.458382	0.226456	0.289244
CENP-A	6.86246	4.87366	11.891	10.1665	11.7151	9.83835	10.8972	11.5197	9.57157	11.4035	14.9184	11.0958	10.6431	11.4632	12.6018
CENP-B	11.5322	9.74204	13.593	12.5813	14.7332	11.9119	13.8375	13.3534	12.6686	14.0263	16.5649	13.7096	12.7731	14.4967	14.3543
Chondroitin Sulfate C	1.44269e-06	1.44269e-06	1.44269e-06	3.95861	1.44269e-06	1.44269e-06	1.44269e-06	1.44269e-06	1.67152	1.44269e-06	1.44269e-06	1.44269e-06	1.44269e-06	1.44269e-06	1.44269e-06
Collagen I	1.44269e-06	4.6561	4.66798	7.69666	6.44336	1.44269e-06	5.08683	1.44269e-06	3.92191	1.44269e-06	6.46842	3.45348	4.28884	1.44269e-06	5.97212
Collagen II	1.44269e-06	5.95278	2.95675	1.44269e-06	4.54693	1.44269e-06	4.10182	1.44269e-06	1.44269e-06	1.44269e-06	4.95991	1.44269e-06	2.47379	1.44269e-06	6.21996
Collagen III	1.44269e-06	0.492622	3.06419	5.02415	6.44822	5.95884	6.52395	6.52365	5.44439	6.61977	8.31105	7.38592	5.95645	6.302	6.6578
Collagen IV	3.71444	4.7244	4.26888	6.49317	7.86587	7.27603	8.87056	7.17765	8.91221	9.51507	9.9477	10.8173	8.23665	9.78654	9.67928
Collagen V	6.48206	7.80466	9.5386	9.60045	10.8315	7.66178	9.73228	9.09883	9.90438	10.1745	11.2981	9.58303	9.49596	9.50249	11.2479
Collagen VI	17.7029	16.7179	18.5274	15.7865	21.7646	21.6605	20.4953	18.7906	15.7834	18.802	18.6505	21.4651	21.1081	20.6614	17.7977
complement C1q	16.0074	12.5108	17.3898	14.934	17.8778	16.1212	17.5844	16.8715	16.7785	17.7134	21.05	17.9855	16.8915	17.6917	17.9253
complement C3	13.7475	12.6728	16.812	15.972	17.129	16.0141	15.0836	17.5334	16.879	16.4597	18.7712	17.4618	15.1355	18.0575	16.9416
complement C3a	8.23208	7.72795	10.6977	10.8899	12.2732	9.59515	10.507	10.0841	10.9742	6.77142	13.3829	10.7519	11.1864	10.3559	11.9209
complement C4	13.796	11.0547	14.9233	15.2322	15.967	13.7208	16.1127	16.223	15.1815	15.0245	19.672	16.5477	15.4856	16.7641	16.2184
complement C5	12.0114	9.96672	14.1442	12.8209	14.2758	14.0295	14.2595	14.4187	13.0137	14.0259	16.9876	14.4679	13.311	15.4023	14.4608
complement C6	14.6109	12.7003	16.024	15.7655	17.123	16.2484	16.4476	16.448	15.5865	15.0955	18.2759	16.5838	15.1357	16.5606	15.8286
complement C7	14.7055	11.6141	15.3368	13.6743	14.7155	14.4968	15.2923	14.9169	14.8069	15.6148	18.9067	16.6853	14.3065	16.5623	19.1954
complement C8	13.7823	11.4739	15.634	15.0521	16.0369	14.9579	14.2757	15.4419	14.8444	15.742	18.7302	15.9666	18.1565	15.8702	16.2363
complement C9	12.7806	11.063	12.5183	13.3397	13.4883	13.5439	12.6613	14.195	11.6535	13.5936	14.9534	14.745	12.879	15.1811	14.9668
Core Histone	7.97201	8.76005	11.7675	10.1904	11.8117	9.6459	10.7651	11.4535	10.7991	11.8495	13.2845	11.833	10.5794	12.1634	11.8246
CRP	17.7541	17.0585	19.5863	18.2122	19.8203	18.8156	21.7482	18.9957	20.8357	20.4308	22.194	21.0182	20.1596	21.1077	20.3438
Cytochrome C	7.36435	8.02357	9.81434	9.38242	9.9475	7.87309	9.12657	10.3698	9.70975	9.33117	11.7213	10.4692	9.22039	11.1342	10.0467
Decorin-bovine	1.44269e-06	1.44269e-06	4.38888	4.92244	5.81991	1.44269e-06	4.29205	1.44269e-06	5.13165	1.44269e-06	7.57583	3.87298	4.49041	1.44269e-06	4.93797
DGPS	1.44269e-06	4.2109	5.0038	4.90271	5.36977	1.44269e-06	2.79629	1.44269e-06	5.32706	1.44269e-06	3.47366	1.44269e-06	6.02805	1.44269e-06	4.22997
DNA Polymerase beta (POLB)	11.9165	8.5515	13.9967	14.0802	15.2775	13.2995	14.0361	14.7967	12.9656	14.617	17.1704	15.0247	12.8335	15.2358	14.4106
dsDNA	14.9946	14.52	17.9711	14.8188	19.5145	19.7341	18.182	17.28	12.9902	17.2616	16.3131	17.4068	19.187	18.5916	15.7347
EBNA1	5.85705	5.33163	8.01544	7.99452	6.63835	5.8698	8.37519	6.21486	7.46424	12.4338	8.8264	7.77357	10.3101	8.73683	10.1441
Elastin	8.91427	6.31619	9.56032	9.44309	9.92153	9.76926	9.64608	10.3367	8.71751	9.97539	12.2046	10.345	9.42013	11.326	10.1219
Entaktin EDTA	9.90952	7.74026	11.4081	10.6757	12.3227	11.6527	11.5321	12.6086	11.3101	12.3664	14.2354	12.6263	11.29	13.182	12.0902
Factor B	12.6328	11.0736	14.0133	14.4227	15.2467	13.2654	14.7257	15.3217	14.4557	14.9756	16.8084	15.2066	14.2649	14.7291	15.8444
Factor D	8.89341	7.95423	10.9167	10.359	12.0642	10.4716	11.1881	11.3036	11.332	11.0146	15.437	10.3974	10.7638	11.0603	11.9592
Factor H	12.8746	11.4952	15.2517	13.9955	15.2167	13.9493	15.1506	15.3778	14.5844	14.8068	17.7724	14.8502	14.3959	16.3684	15.5549
Factor I	10.1383	10.3746	13.6805	10.3866	12.8486	12.4689	14.0444	13.7416	12.7008	13.4169	14.791	13.7607	13.2536	14.3902	12.5527
Factor P	4.00524	0.85997	6.80485	5.66334	7.2747	6.41436	6.31189	6.76335	7.38522	7.233	6.99301	4.95815	5.17459	5.97276	8.20434
Fibrinogen IV	12.6523	11.1258	14.37	14.2383	15.6839	14.0784	14.8372	15.9924	14.1952	15.9413	17.664	16.0011	14.2536	16.4652	15.4852
Fibrinogen S	14.0935	11.8428	15.2199	15.3946	16.0886	15.02	16.0392	16.8637	15.4113	16.9039	19.0517	16.8612	15.2555	17.9294	16.4174
Fibronectin	12.6495	9.64296	13.7864	12.9774	14.7158	13.2388	14.1814	15.1707	13.3415	14.9323	17.3433	14.5157	13.7102	15.5273	14.8568
GBM	11.3569	9.55385	13.3226	12.8982	14.4254	12.5995	13.6167	13.9921	13.4843	14.0555	17.7998	14.0112	13.426	15.2509	14.3961
Genomic DNA	1.44269e-06	1.44269e-06	7.49257	3.24629	8.50969	12.049	3.96883	2.84559	1.44269e-06	1.44269e-06	1.44269e-06	1.44269e-06	1.44269e-06	9.20996	2.7551
Gliadin	13.2763	10.4958	15.8509	14.9063	14.9106	14.6277	14.995	17.0208	13.5667	15.6765	17.9721	15.3706	13.864	16.1689	16.9543
Glycated Albumin	11.1689	11.8261	14.1639	14.5472	15.4592	16.6184	15.0364	14.2723	13.7822	12.8467	15.7839	15.0359	14.2242	14.5518	15.2397
GP2	13.1159	10.8896	14.9885	14.1902	15.6373	13.6437	15.1112	15.4578	14.0873	15.942	17.9704	15.5318	14.4866	16.0186	15.5353
GP210	8.63092	5.43129	9.61772	8.86605	9.56718	8.80584	8.27202	9.8938	9.52301	10.3562	13.4352	10.4114	9.33584	10.4885	10.3764
Hemocyanin	16.2845	13.9546	17.7543	17.0157	18.5732	16.2293	17.9059	18.0535	17.5589	18.2475	20.1297	18.1291	16.9482	18.5676	18.1489
Heparan sulfate proteoglycan	8.22911	6.41331	9.90539	9.92393	10.3122	9.58498	10.3349	10.3009	9.74741	10.8032	13.9734	10.3672	9.83743	10.67	11.1142
Heparan Sulphate	6.17058	4.88682	5.24686	6.8518	1.44269e-06	4.19365	4.57785	4.8817	5.05745	3.63209	6.09477	4.20651	4.99603	3.97506	5.40231
Heparin	1.44269e-06	1.44269e-06	3.17033	5.54584	1.44269e-06	1.44269e-06	3.61768	1.44269e-06	3.51065	1.44269e-06	1.44269e-06	1.44269e-06	3.88382	1.44269e-06	2.38184
Histone H1	11.0955	11.8713	13.2172	12.4187	11.8858	10.8786	13.0728	13.4245	13.7151	13.8271	16.2928	13.7147	11.1904	13.8647	15.0723
Histone H2A	11.1563	9.84556	13.268	12.5771	12.0045	11.7091	13.1845	13.0924	12.9598	14.1715	16.3717	13.9405	12.2709	14.1972	13.6737
Histone H2B	10.1965	7.96107	13.3445	13.5345	14.9576	12.085	13.6796	13.3475	11.4674	12.9447	14.3976	14.3777	9.24171	12.9697	13.5298
Histone H3	7.96381	6.8735	10.1636	10.5057	11.4595	8.93002	9.49939	9.59557	10.4204	10.8574	11.4503	10.1489	9.0647	10.9767	11.1974
Histone H4	6.1024	3.71526	1.44269e-06	7.7029	7.74123	6.44609	7.0595	7.38159	6.48691	7.33787	9.14712	7.96919	7.1422	8.15571	7.95585
Insulin	10.0521	8.74267	11.6162	10.8542	12.8015	10.5631	11.9749	12.353	11.9351	13.0763	14.4368	12.4257	11.5756	12.2975	12.6324
Intrinsic Factor	12.3158	9.14239	13.2884	12.9059	14.2961	14.5308	14.2143	13.9656	12.8633	14.0003	17.2801	14.6027	13.1799	14.9923	14.4522
Jo-1	16.4042	14.4558	18.073	19.1921	18.5282	17.6936	18.6204	18.0673	17.4308	18.6685	20.6729	18.7884	17.8843	18.845	18.2823
KU (P70/P80)	13.446	10.7102	15.0129	14.604	15.9151	14.0196	14.5108	15.2347	14.3611	15.8169	18.2529	15.9088	14.802	16.4223	15.7085
La/SSB	14.734	12.3199	16.5651	16.1227	16.798	15.7492	17.0877	17.1008	16.64	16.9481	19.4277	17.4596	15.973	18.2444	17.076
Laminin	7.19842	5.49102	7.55866	7.83924	8.2528	6.91958	8.23778	6.7249	8.37347	8.30259	11.1434	7.09451	7.74716	8.4283	8.49666
LC1	14.8629	13.8293	16.9638	16.3707	17.6067	16.284	18.3631	17.3828	16.3264	17.5446	20.0341	18.1255	16.1108	18.6601	17.302
LKM1	1.44269e-06	4.10224	3.84449	5.70984	5.56093	2.44958	4.82518	1.44269e-06	1.65833	1.44269e-06	0.786621	1.54449	2.46281	4.93423	6.47877
LPS	4.03685	1.44269e-06	1.44269e-06	5.69456	7.95447	9.64382	5.59664	7.17105	6.10892	6.2814	7.17236	6.46124	9.22433	6.92005	6.21947
M2	12.5242	9.57513	14.6198	13.9076	15.505	13.2406	14.8931	15.1127	13.7163	14.7096	17.7023	15.2435	14.1428	15.875	15.028
Matrigel	11.9076	9.3173	12.6906	12.7227	13.4102	12.1975	13.5546	13.8949	12.5785	13.8098	16.6238	14.0927	12.947	14.5675	14.0191
MDA5	11.1533	8.04632	13.1604	12.4691	13.6275	12.2723	12.7621	12.9583	12.4104	13.3921	15.9064	13.5337	12.4697	14.2439	12.5361
Mi-2	7.89425	6.33581	9.58069	9.10237	10.1608	8.64179	9.08055	9.92845	9.36517	11.2852	12.0749	11.5225	9.36867	10.2394	10.331
Mitochondrial antigen	12.0744	8.30468	15.1734	13.1494	14.647	12.4243	14.3061	14.9333	13.494	14.3696	17.3797	15.019	13.4186	15.4821	14.3371
MPO	11.8659	9.57174	13.8053	13.0989	14.7233	12.6944	13.9347	14.6009	14.1212	14.5193	16.4121	14.5824	13.4365	16.1377	14.4692
Muscarinic receptor	14.674	13.4882	16.0723	13.1351	16.6678	15.897	18.1039	16.0141	15.8465	16.6398	18.9195	13.208	15.7311	16.5231	18.1654
Myelin basic protein (MBP)	9.91059	10.0686	12.4784	11.5485	12.947	10.4345	12.2518	12.0086	12.0144	12.3749	14.4438	12.5071	11.1137	12.1044	12.4238
Myosin	12.6684	10.4819	14.6872	14.3201	15.3319	13.5141	14.7844	15.1514	14.1595	15.2465	17.072	15.5178	14.2281	16.459	15.2645
Nucleolin	9.42652	1.44269e-06	11.2797	10.6382	11.9285	9.71193	10.6571	11.031	10.319	11.0311	13.0966	10.8433	9.81296	11.2536	11.2695
Nucleosome antigen	12.5076	9.92027	13.5806	12.5287	14.313	12.223	12.772	13.1355	12.2863	10.7141	15.3112	14.186	12.7603	13.8104	14.1719
Nup 62	6.37718	1.44269e-06	11.772	7.77362	7.56112	6.78477	7.75327	8.77083	6.63817	6.11496	9.99653	7.64562	6.38914	8.78623	7.37321
PCNA	16.2375	12.9645	17.2955	16.9751	18.7343	16.6504	18.4645	18.089	17.0851	18.1567	20.5103	18.3805	17.7111	18.7963	18.1658
Peroxiredoxin 1	14.2861	11.7921	16.434	15.9315	16.6765	15.9278	16.8865	14.9326	15.5744	16.3497	19.4198	17.0795	15.0392	16.8349	16.9465
PL-7	16.2544	13.315	17.0942	16.3032	18.5052	17.7775	18.8192	18.7639	17.4473	18.7311	20.5152	18.298	17.1409	19.5517	18.4667
PL-12	11.2569	9.12224	12.617	12.4521	13.8094	12.2782	13.2981	13.6787	11.6577	13.634	15.4096	13.345	11.9469	13.9196	13.5898
PM/Scl-75	13.7853	10.3227	14.9745	14.3884	15.849	14.1091	15.5542	15.7673	14.0214	15.9514	17.2161	15.466	18.2723	16.7113	15.6276
PM/Scl 100	15.4824	13.0572	16.8156	16.4021	17.4224	16.6413	17.708	17.2041	17.0604	18.1457	20.4082	17.9139	16.6469	18.2109	17.499
PR3	6.25227	3.89018	8.31304	7.1364	9.16751	6.33384	8.58334	5.79686	8.25001	7.79499	12.4611	7.80811	7.81775	8.09832	9.14364
Proteoglycan	3.0177	4.48739	7.40602	5.56548	7.28366	1.44269e-06	8.54707	6.01636	7.87496	3.52457	10.3371	6.44008	7.81811	8.08519	7.68127
Prothrombin protein	13.6628	12.0087	15.4678	15.0432	16.5511	14.8669	16.8836	16.8201	15.8326	18.24	19.115	16.4651	15.4781	17.2852	16.4148
Ribo Phosphoprotein P0	15.8019	12.6444	17.051	16.7154	17.7911	16.2642	17.6694	17.1826	16.57	14.3405	20.1801	17.6248	16.5264	18.0618	17.7585
Ribo Phosphoprotein P1	4.99111	2.27307	7.76198	7.80569	7.53713	7.27391	8.88142	5.89588	8.47048	8.52546	10.9329	9.52987	8.39556	9.54847	8.79899
Ribo Phosphoprotein P2	8.50537	6.86	9.79937	9.50243	10.7998	9.61201	10.2202	10.0309	8.92826	10.4779	12.69	10.1778	9.15922	10.5988	10.2735
Ro/SSA (52 Kda)	15.7258	13.2967	16.9684	16.9297	18.3205	16.8231	17.3953	18.2478	17.2095	17.8153	20.2909	17.9104	16.8257	18.6466	17.9892
Ro/SSA (60 Kda)	12.4103	9.44537	13.7245	13.6971	14.1945	13.1268	14.108	14.3433	12.994	14.0771	16.3356	14.5309	13.3794	15.3023	14.3542
S100	13.6529	12.1576	13.8469	16.2235	16.2082	15.6215	15.2317	14.6256	14.135	15.6221	16.8614	15.3259	13.5686	15.443	15.647
Scl-70/Topoisomerase I	12.8323	11.0475	14.8684	14.2796	15.4458	13.7658	14.3647	15.2163	13.9494	14.511	17.034	15.5109	14.2874	16.1732	15.1087
Sm	7.63074	4.10467	9.11532	8.29644	9.43532	8.10217	8.65933	9.26843	8.61881	9.52983	11.541	8.64407	8.42144	9.92996	8.98643
Sm/RNP	11.0072	8.34715	12.161	12.1602	13.5258	11.5363	11.9428	12.2323	11.6736	12.4795	15.1821	13.0126	12.0137	13.2393	13.2082
SmD	6.49312	1.44269e-06	8.94145	8.22719	8.3548	8.73067	7.81221	5.41216	8.28788	9.7012	9.10386	9.22107	7.82576	10.7436	8.61535
SmD1	9.10774	8.14565	10.7781	11.185	11.6288	10.5196	10.3941	11.671	10.3607	12.0198	12.9387	11.5469	10.6649	11.9647	11.7224
SmD2	7.68057	7.31334	9.80998	10.3772	10.6283	9.54531	9.6856	10.8648	9.22312	10.6662	11.9441	10.9207	9.6293	10.3628	10.209
SmD3	7.54142	6.95453	10.1895	10.3429	11.063	9.53999	9.322	11.0918	9.74207	9.92519	11.8698	9.82809	8.96851	10.8865	9.03847
SP100	6.26085	5.31868	6.91802	7.31318	7.66987	7.09389	7.1819	7.89064	7.55943	8.02578	10.3393	8.17386	8.37806	7.62998	8.11418
Sphingomyelin	0.908429	4.24979	1.44269e-06	1.44269e-06	1.44269e-06	1.44269e-06	3.4853	4.68191	6.35705	1.44269e-06	3.97237	4.89918	4.08472	3.82949	1.44269e-06
SRP54	10.8275	8.41962	12.0215	11.8677	12.4613	10.2355	11.6514	11.7172	10.6814	12.0847	12.5627	12.0524	11.5436	11.726	11.9672
ssDNA	20.8254	19.573	20.5692	19.7686	23.9113	22.3971	22.4782	21.2031	17.7342	21.3038	20.2995	22.4254	22.1807	21.5271	20.7312
ssRNA	4.18329	1.44269e-06	1.44269e-06	6.17035	6.19049	1.44269e-06	6.78429	1.44269e-06	9.70426	12.0755	1.44269e-06	1.44269e-06	5.99114	1.44269e-06	3.92993
T1F1 gama	11.6035	9.28197	14.1181	12.4948	13.585	12.9821	13.8597	13.7756	13.047	14.332	17.1138	13.9166	13.3616	14.0246	13.7276
Thyroglobulin	14.183	13.4718	16.15	15.9646	16.5443	13.9651	16.4562	15.9628	15.662	15.8205	18.444	15.8785	15.9786	16.5472	16.8029
TNF-?	16.1076	13.5622	17.7387	16.8128	18.3025	16.7115	18.1307	17.8064	17.1863	18.174	21.1578	17.9185	17.1879	18.6353	17.1681
TPO	14.7499	12.0848	15.723	14.6425	16.6421	15.04	16.5506	16.6881	15.5062	16.3577	20.1449	16.8556	15.508	17.6522	17.1021
TTG	15.7291	12.9517	17.2914	16.65	17.7143	16.8628	17.9259	18.1957	16.8583	17.8867	20.3664	18.4495	16.9777	18.8569	17.4789
U1-snRNP 68/70	12.3069	10.1826	13.811	12.8803	13.9831	12.8851	13.4083	14.6747	13.0255	14.246	17.2414	14.8177	13.7044	15.1364	14.2268
U1-snRNP A	10.5131	8.83141	13.0211	11.6239	13.6107	11.445	12.1347	12.4849	12.3474	13.1869	15.2864	13.3043	11.9747	13.2687	13.8548
U1-snRNP B/B'	10.5259	8.74372	11.4599	11.4182	12.6634	11.3578	11.7947	12.0555	11.8202	12.5429	15.14	12.4835	11.83	12.4389	12.9738
U1-snRNP C	12.8818	10.1092	14.4426	13.4532	14.819	13.3199	14.1592	14.8488	13.7375	14.7994	17.686	15.9502	14.4355	16.1514	14.9157
Vimentin	7.23166	3.74265	1.44269e-06	2.76118	3.10518	7.07754	1.44269e-06	5.75203	5.38915	6.64176	7.30509	6.60777	5.24035	6.46904	6.14083
Vitronectin	11.4127	9.67126	13.6978	13.3647	19.0785	12.5246	13.4152	12.8875	13.2412	13.2615	15.9799	13.6516	12.8922	13.51	14.107

## Sheet: IgM_Ab-score
ID	NV1	NV2	T1	T2	T3	T4	T5	T6	T7	U1	U2	U3	U4	U5	U6
	NV= naïve (controls)				T = Duvelisib-treated treated TAPP KI						U = untreated treated TAPP KI
Aggrecan	1.44269e-06	1.6248	4.06824	4.71253	6.47538	4.13322	3.5634	3.89886	3.00854	5.75305	6.20953	6.92786	3.88691	4.65502	5.76318
AGTR	2.64143	2.19928	6.07112	4.40422	6.3575	5.5192	7.71636	5.37576	7.10624	5.6252	7.26432	8.82551	5.1172	8.40929	5.76587
alpha-actinine	2.58496	1.08746	2.87209	3.24176	1.44269e-06	1.70708	1.44269e-06	0.453122	3.89816	1.44269e-06	1.06901	3.20938	0.659733	1.44269e-06	1.49889
Alpha Fodrin	10.4006	9.90481	14.219	12.684	15.2191	10.9942	14.1464	13.1196	12.9726	14.4195	15.2632	15.5932	13.664	15.2003	14.6222
Amyloid	1.44269e-06	1.98331	0.381006	1.44269e-06	1.44269e-06	1.44269e-06	1.48646	1.44269e-06	1.44269e-06	1.44269e-06	0.36233	1.44269e-06	0.351063	1.44269e-06	1.63017
AQP4	8.17655	7.45732	13.4982	10.0575	11.5454	10.0325	10.1745	10.5487	10.9894	9.84942	12.6724	13.5803	9.65669	11.042	12.3366
B2-microglobulin	2.58069	2.6774	5.84075	4.4857	5.46976	4.64736	4.84315	4.67223	4.14796	6.15005	6.07199	8.45235	4.27279	6.45942	5.39886
B2 glycoprotein 1	10.2749	9.68281	15.1236	13.7534	15.5263	13.1815	14.8213	14.3451	14.3057	14.8355	15.8148	17.3499	13.598	15.4913	14.7983
BPI	1.44269e-06	1.44269e-06	1.1003	1.44269e-06	1.44269e-06	1.44269e-06	1.44269e-06	1.44269e-06	1.44269e-06	1.44269e-06	1.44269e-06	1.44269e-06	1.44269e-06	1.44269e-06	1.44269e-06
Cardolipin	1.44269e-06	1.44269e-06	2.28036	0.822934	1.44269e-06	1.44269e-06	1.44269e-06	1.44269e-06	1.44269e-06	1.44269e-06	0.680774	1.52356	0.798258	0.831877	0.834307
CENP-A	5.56183	4.97749	11.7039	9.19075	10.8255	9.33659	10.0246	9.97162	9.517	10.9058	11.6289	11.9977	9.56165	10.9091	10.7649
CENP-B	8.44152	7.49776	11.7268	11.5173	13.265	10.7912	11.7815	11.2514	10.9348	12.9586	13.8212	13.62	11.4543	13.2707	12.6698
Chondroitin Sulfate C	1.44269e-06	0.584963	1.33628	1.62152	1.44269e-06	1.44269e-06	1.44269e-06	1.44269e-06	1.44269e-06	1.44269e-06	0.74932	1.44269e-06	1.44269e-06	1.44269e-06	1.44269e-06
Collagen I	1.83577	1.44269e-06	1.44269e-06	7.24423	0.902954	1.44269e-06	1.44269e-06	1.44269e-06	1.44269e-06	1.44269e-06	1.44269e-06	3.25244	2.81554	2.74735	1.44269e-06
Collagen II	1.44269e-06	2	1.44269e-06	1.44269e-06	1.44269e-06	1.44269e-06	1.44269e-06	1.44269e-06	1.44269e-06	1.44269e-06	3.05176	1.44269e-06	1.44269e-06	1.44269e-06	3.40272
Collagen III	1.44269e-06	1.44269e-06	1.44269e-06	1.44269e-06	1.12168	2.62784	1.44269e-06	0.27262	1.44269e-06	1.35064	3.08644	3.96532	2.78555	1.92	2.68482
Collagen IV	1.44269e-06	0.578697	0.424431	2.17497	2.71356	4.07639	6.04541	1.0742	4.91047	7.16279	5.74511	8.34235	2.27217	5.96599	5.90263
Collagen V	2.15745	3.41522	6.60233	6.72792	7.64729	5.05378	6.69408	5.42626	6.52186	7.05352	8.15985	7.53859	6.72116	7.89433	7.78961
Collagen VI	9.30126	7.25743	12.5543	12.499	14.0154	11.0946	11.8049	10.7449	11.6416	13.6981	14.2938	13.4272	12.1815	12.6727	12.7742
complement C1q	13.5673	11.4483	17.6713	14.0809	17.7451	16.0231	17.0872	15.8555	15.3719	16.8948	17.8498	18.4856	15.7992	17.2636	17.1366
complement C3	9.66403	9.07959	15.4902	13.7087	15.6099	13.4816	13.8508	14.7486	14.627	13.4749	15.5304	16.2047	13.368	14.6752	14.8531
complement C3a	4.35924	5.77281	7.8732	8.02399	9.16467	5.47086	8.51178	6.17596	8.14449	1.44269e-06	9.48488	8.10167	8.07556	8.71348	8.67948
complement C4	8.40769	7.47044	13.2251	12.043	13.712	10.6089	13.5386	12.7281	12.2345	12.6271	14.5556	15.28	12.3276	13.4761	13.1185
complement C5	7.44223	6.64641	12.9146	10.2783	11.7463	11.4667	12.334	12.1431	10.8178	11.9355	12.7074	13.9702	10.9597	12.3908	12.1456
complement C6	9.40138	8.76481	14.1906	12.174	14.1696	12.5028	13.9177	13.156	12.7284	12.665	14.0583	15.3951	12.437	13.9445	13.2277
complement C7	8.1104	7.36325	13.2173	10.7867	12.5078	10.8201	12.4433	11.2369	11.453	12.5762	13.6225	14.9808	11.3577	13.1579	12.1658
complement C8	9.24117	8.12637	14.5809	11.8529	14.0557	12.0484	11.9555	13.0298	12.1023	13.2986	14.0942	14.3006	12.4895	13.319	13.2751
complement C9	7.06118	6.94509	11.3243	10.0359	11.559	9.90766	7.76049	10.73	8.4819	11.5144	11.1646	13.203	9.71527	11.0622	11.9915
Core Histone	2.46923	4.71973	9.89967	8.3443	9.60926	7.738	8.76093	8.66782	8.70126	9.7327	10.0198	10.5819	8.20684	9.99382	9.1632
CRP	14.8426	15.1733	19.8594	16.9829	19.9995	17.9834	21.1413	19.3883	20.21	19.637	20.328	21.8436	19.751	18.6742	19.5353
Cytochrome C	3.33971	4.61545	7.91824	6.91068	7.59996	6.43658	7.09783	8.24918	7.25861	8.08822	8.63147	11.0442	6.75822	8.79579	7.6754
Decorin-bovine	0.475344	1.44269e-06	2.83794	2.10434	2.42901	2.4083	1.91361	1.14975	1.92172	3.66678	3.52807	4.43258	2.19172	1.95233	2.79494
DGPS	1.44269e-06	1.92172	2.74739	2.70421	2.52005	1.44269e-06	1.44269e-06	1.44269e-06	2.14975	1.44269e-06	1.35021	1.44269e-06	2.95093	1.44269e-06	2.62117
DNA Polymerase beta (POLB)	8.61671	6.05552	13.2071	12.1132	13.4931	11.1366	12.4059	12.3734	10.9903	12.8656	13.2641	14.379	11.2448	13.3684	11.9998
dsDNA	6.43095	5.51122	9.07393	8.72749	12.7192	8.75157	8.35207	6.19452	8.8526	11.4507	13.1726	9.80431	11.4052	9.24269	11.2346
EBNA1	1.30232	0.799916	2.37754	2.43136	3.56755	2.7551	3.39541	1.36289	4.66917	5.83587	5.28566	5.05528	4.48362	6.83317	4.90531
Elastin	4.09512	3.7327	7.2974	5.65553	6.94696	5.57797	6.52331	6.1579	5.85138	6.9855	7.53565	8.86051	6.32057	8.19158	7.00056
Entaktin EDTA	3.56529	3.71699	8.63101	7.60323	9.66823	8.6269	9.19712	9.27301	8.77307	9.76207	10.2211	11.1743	8.41607	10.2323	9.37526
Factor B	8.52716	8.51175	13.2991	12.4716	13.9864	10.9335	13.6857	12.9145	12.4961	12.7774	13.848	15.1116	12.1877	12.6868	13.5128
Factor D	4.27311	4.43934	8.1063	6.45695	8.98097	7.17545	8.38228	7.80457	8.39343	8.00298	10.1775	9.61199	7.50171	7.89108	8.93114
Factor H	8.1472	8.03988	13.567	10.8412	13.5674	10.9682	12.9647	12.3585	11.8657	12.4376	13.7632	13.7643	11.8056	13.2258	12.7785
Factor I	6.81259	7.43879	11.6295	5.66471	9.41904	9.51201	11.5836	11.0716	9.94141	10.8752	11.1091	12.7273	10.6223	10.8291	10.277
Factor P	0.947853	1.44269e-06	2.74637	2.49831	2.81639	2.85793	2.98596	3.46989	3.52801	3.74384	4.49134	1.72028	0.691534	4.8819	4.58799
Fibrinogen IV	6.95052	6.56986	12.8009	10.8053	12.6237	10.5191	12.1109	12.14	11.162	12.5897	12.8806	14.9447	10.7488	12.5736	12.0835
Fibrinogen S	8.56115	7.5272	14.7936	12.3949	13.7929	12.4467	13.5523	13.4447	12.6915	13.7836	14.0326	16.2391	12.075	13.9128	13.3974
Fibronectin	7.48184	6.2241	11.4096	9.81975	11.6832	10.0208	11.0278	11.1726	9.92109	11.7729	12.7393	12.4032	10.6466	12.0212	11.651
GBM	7.36917	6.42398	11.6514	10.733	11.9889	10.275	11.2033	11.0554	10.9968	11.5975	12.5048	13.4515	10.6928	12.2313	11.6164
Genomic DNA	1.44269e-06	1.44269e-06	1.12642	1.44269e-06	1.44269e-06	0.521051	1.44269e-06	1.44269e-06	1.44269e-06	1.44269e-06	1.44269e-06	1.44269e-06	1.44269e-06	0.602647	1.44269e-06
Gliadin	9.76108	8.64638	12.976	12.659	14.1744	12.6129	13.0662	13.5327	12.1144	14.4071	14.6424	15.4169	12.3855	14.597	13.6607
Glycated Albumin	7.07254	9.64892	12.447	11.9607	14.2958	10.796	13.611	11.7866	11.8953	10.5169	13.4034	14.2302	12.4805	12.8563	13.3136
GP2	9.45584	9.08667	13.6972	12.3623	14.4829	12.8716	13.9219	13.2992	12.9379	14.4209	15.1462	15.9663	13.2649	14.6988	14.0335
GP210	4.5302	3.32222	7.48909	6.67061	8.88943	7.19531	6.61245	7.51261	7.77379	8.48509	9.8134	9.69085	7.53964	9.04932	8.6148
Hemocyanin	12.5604	10.8547	18.5841	16.1797	18.0162	14.4754	17.3018	16.7279	16.6748	17.0417	17.6685	19.3815	15.7375	17.0704	16.6645
Heparan sulfate proteoglycan	4.07594	3.50522	8.08066	7.75315	7.89705	7.31814	7.84088	7.53971	7.08765	8.40548	9.27604	9.46333	7.29682	8.55271	8.45281
Heparan Sulphate	3.07138	1.38709	3.02388	3.63445	1.8538	2.04439	2.10308	1.12565	2.47884	2.50233	3.31759	2.82762	1.70044	2.81967	3.39832
Heparin	1.44269e-06	1.44269e-06	1.44269e-06	1.9241	1.44269e-06	1.44269e-06	1.44269e-06	1.44269e-06	1.44269e-06	1.44269e-06	1.44269e-06	1.44269e-06	1.44269e-06	1.44269e-06	1.15769
Histone H1	4.61102	9.11487	12.0368	10.555	12.883	11.1151	11.8732	11.5016	11.8652	12.2757	13.2196	12.7558	11.5045	12.6985	12.1522
Histone H2A	5.78529	8.33675	12.6257	10.2959	13.0241	11.0312	12.3281	11.4926	11.3717	12.9531	13.5224	13.7422	11.5984	12.9221	12.2756
Histone H2B	1.44269e-06	1.44269e-06	10.673	10.8364	12.8682	9.39773	10.3568	10.1603	9.99005	10.3726	11.6689	13.1989	1.44269e-06	11.1996	12.2678
Histone H3	2.46493	1.69911	6.6518	5.84122	6.84441	4.09694	5.58677	4.05068	6.28968	5.51728	7.1848	5.83271	4.507	7.57031	6.77221
Histone H4	2.88206	1.44269e-06	4.81306	4.0697	4.93779	4.35966	4.81642	4.65928	3.68499	4.93206	6.03587	6.12114	4.91054	5.95773	5.11962
Insulin	6.47557	5.85646	11.6409	8.87864	11.6432	8.42281	11.1687	10.4083	10.4031	10.6907	11.6694	13.28	9.47328	10.7822	10.7212
Intrinsic Factor	6.66205	5.72458	10.9158	9.8704	11.5549	9.53199	11.339	10.1009	10.1979	11.0457	12.3271	13.5176	10.3618	11.5282	11.6361
Jo-1	10.9869	10.0055	17.9115	15.1239	16.701	14.4189	16.6595	15.5916	16.0396	16.0445	17.1612	18.3742	15.1755	15.8317	15.7322
KU (P70/P80)	8.17524	6.96988	13.8293	11.8499	13.8129	11.5779	12.5933	12.8641	12.3866	13.4074	14.6458	14.9863	11.86	13.2625	13.1477
La/SSB	9.21671	7.52043	16.0463	13.2768	14.2412	12.7248	14.4144	14.1052	13.9424	14.2807	15.3139	16.3301	12.5707	14.4434	13.7422
Laminin	2.68885	1.44269e-06	4.40122	4.1167	4.30115	3.92562	4.51412	2.36247	4.68689	4.9568	6.17385	5.65582	4.12464	5.8065	5.42878
LC1	10.8582	9.5538	17.1668	14.9114	16.2195	14.5351	15.1303	15.2255	14.9046	15.9926	16.5262	18.1533	14.7779	16.4375	15.4647
LKM1	1.44269e-06	0.248649	4.39499	2.99892	4.1211	1.44269e-06	2.49672	1.44269e-06	0.270951	1.44269e-06	0.383028	1.44269e-06	0.90315	1.44269e-06	2.89729
LPS	0.635522	1.44269e-06	1.34894	3.26499	1.44269e-06	2.1807	2.09381	3.55431	2.31904	2.43883	2.41034	3.70625	2.0063	2.42156	2.71205
M2	7.97507	6.23634	13.8728	11.9192	13.526	11.4182	12.5188	12.599	11.5169	12.6468	13.5045	14.808	11.3261	13.1153	12.6064
Matrigel	6.51579	5.79766	11.1847	9.92474	11.3402	9.18911	10.9908	10.7379	10.1101	10.8427	12.2779	13.2418	10.1097	11.4117	11.2135
MDA5	7.54419	6.11374	11.4367	10.1314	11.567	10.3786	10.7297	10.5547	10.1083	11.5584	12.1887	12.7139	10.1623	12.3507	10.7588
Mi-2	2.854	1.44269e-06	6.07895	5.10844	5.51355	4.916	5.62505	5.81379	5.87307	3.56572	7.62342	7.92328	5.56575	6.76634	6.57099
Mitochondrial antigen	7.50417	5.47902	12.3771	11.006	12.6215	10.4013	11.692	11.658	10.7533	11.9576	12.7598	14.7712	10.6686	12.4599	11.5811
MPO	6.86264	5.88361	11.1031	9.8285	11.498	9.68116	10.7929	10.5285	10.2714	11.415	11.7507	12.6175	10.391	12.0442	11.2752
Muscarinic receptor	11.0779	12.1765	14.9599	8.30054	16.2881	13.8606	17.0945	13.8071	14.2251	14.6264	16.501	13.4058	14.5466	15.0286	16.109
Myelin basic protein (MBP)	7.82943	9.27435	12.3395	10.6195	11.4321	9.31522	10.7681	9.77975	10.2267	9.80776	11.3317	10.9238	10.33	10.8092	10.1895
Myosin	7.08753	5.7879	12.8754	10.8644	12.7424	10.0407	11.869	11.4152	11.3393	12.0304	12.7651	14.1518	10.5834	12.1253	11.6955
Nucleolin	5.73792	1.44269e-06	10.9125	8.26644	9.69731	7.49166	8.36728	8.85082	8.55196	9.58327	9.88728	10.1257	7.47104	9.16739	8.27617
Nucleosome antigen	10.9605	10.1236	13.4735	11.778	13.9203	11.967	12.0434	11.5179	11.5824	10.3456	13.4811	13.5454	12.1873	13.4126	13.1947
Nup 62	1.44029	1.44269e-06	2.19637	3.43296	3.0917	2.50443	3.29087	2.62328	3.49192	4.06609	4.37121	4.80824	1.71699	4.68111	3.50029
PCNA	11.8499	11.029	16.6054	15.3774	18.1474	15.2071	16.7878	16.3417	15.7022	16.4914	17.4875	17.7501	15.7148	17.2669	16.3434
Peroxiredoxin 1	10.1954	8.56967	16.3205	14.3702	15.4345	14.1317	15.5443	13.9691	14.2053	14.6127	15.5507	18.5726	13.6921	14.6425	17.2117
PL-7	9.78547	7.78122	15.4405	13.1305	15.4432	12.9824	15.278	14.5695	14.1127	13.1858	15.5822	16.9663	12.4031	15.6207	14.233
PL-12	6.07063	4.13718	11.1016	7.94992	10.9374	8.89807	10.47	9.56221	9.10047	10.8274	11.3224	12.5324	8.32213	10.702	10.1479
PM/Scl-75	8.34027	6.70217	12.7984	11.413	13.1997	11.5245	12.3121	12.2107	11.3087	12.9655	12.8163	14.0678	11.6481	13.4935	12.3823
PM/Scl 100	10.1257	8.83802	15.7083	13.5348	15.5686	13.6759	15.195	14.2698	14.3688	15.2413	16.0247	16.9941	13.782	15.3977	15.0344
PR3	3.49621	2.06738	7.14746	5.58945	6.91982	5.31608	6.908	5.49288	6.22453	6.27845	8.07462	7.13848	6.37511	7.30972	6.5292
Proteoglycan	1.44269e-06	0.884403	3.79249	3.71183	4.63122	2.99811	5.47573	4.63644	4.78064	5.38828	6.09934	6.69947	4.94455	6.36931	5.283
Prothrombin protein	8.71902	8.9502	13.5937	12.5629	14.6707	12.3371	14.391	13.7827	12.5251	12.8646	15.4009	15.6247	12.9118	14.7135	14.2417
Ribo Phosphoprotein P0	10.8981	9.80439	16.3934	14.4587	16.7414	14.5125	15.926	14.1101	14.9965	9.80847	16.6876	17.2265	14.5959	15.7618	15.974
Ribo Phosphoprotein P1	1.44269e-06	1.44269e-06	1.44269e-06	1.45575	2.60146	1.60407	3.75328	2.00809	5.31827	4.44425	5.97553	5.08767	4.36261	6.6937	4.66836
Ribo Phosphoprotein P2	1.44269e-06	1.44269e-06	8.01136	6.84692	8.08279	7.54019	7.04937	6.86802	6.04076	8.16857	8.3643	9.03782	6.09117	8.20699	7.28755
Ro/SSA (52 Kda)	9.93994	8.39247	16.0131	13.7894	15.9623	13.3531	14.9223	14.8042	14.6127	15.0418	15.4936	16.941	13.6115	15.1623	14.9747
Ro/SSA (60 Kda)	7.81506	6.63203	12.1691	10.914	12.7014	11.0709	12.003	12.0049	11.1823	11.9478	13.1902	14.2986	11.0383	12.7207	12.4129
S100	9.40571	9.2916	12.527	11.4951	14.4778	11.1811	12.5279	11.7921	12.767	13.2558	14.6389	14.3462	10.6405	14.1641	13.3793
Scl-70/Topoisomerase I	7.74565	6.73923	13.4818	10.7083	12.8481	10.8529	12.0177	11.8418	11.4928	11.854	13.1088	14.1503	11.031	12.5747	12.194
Sm	3.9457	1.96947	6.32731	5.50331	6.09121	5.17465	5.99131	5.47037	6.09741	5.95947	7.27289	6.88771	5.63292	6.56359	5.65306
Sm/RNP	6.40926	5.33718	9.95209	9.10132	10.4568	8.80497	10.044	9.55346	9.39315	9.70928	11.2481	11.347	9.16247	10.4635	10.2094
SmD	1.26963	1.44269e-06	6.78662	4.17253	5.01536	6.12014	3.61436	2.28589	5.35742	6.6081	5.18226	5.74062	4.38552	7.62575	5.24863
SmD1	4.86909	4.80735	7.77861	8.08919	5.79376	7.4501	7.45065	7.53082	7.41892	8.36027	8.62503	10.1181	7.00275	8.4784	7.31135
SmD2	4.48209	4.67234	7.50979	7.76867	8.31367	7.28455	7.47809	7.57648	6.7403	7.92502	8.64163	8.97319	7.22942	7.96576	7.70683
SmD3	4.03879	4.14832	6.33092	6.50665	6.83169	5.69171	5.87089	6.49586	6.36899	6.74586	7.07731	6.01745	5.13011	7.19538	6.21887
SP100	0.637842	1.53779	4.7492	3.08321	1.6605	4.27601	4.979	4.89811	4.979	5.283	6.15987	6.25816	4.94254	5.46861	5.25423
Sphingomyelin	1.44269e-06	1.62152	1.44269e-06	0.54745	1.44269e-06	1.44269e-06	0.974162	1.66266	2.6248	1.44269e-06	1.55778	1.44269e-06	1.44269e-06	0.854794	1.19724
SRP54	7.00495	4.68642	10.4462	9.7731	10.6223	8.67082	10.1497	9.81941	8.91167	10.4976	10.8275	11.2258	9.24734	10.7895	9.58869
ssDNA	7.45403	6.02161	8.06791	10.076	13.8044	9.57255	8.49532	7.98687	8.63844	10.7895	11.4215	10.0984	9.89723	10.6159	9.79962
ssRNA	2.12598	1.44269e-06	2.58027	3.75697	1.94673	1.44269e-06	3.45134	1.44269e-06	4.44857	1.44269e-06	1.44269e-06	1.44269e-06	4.16993	1.44269e-06	3.78175
T1F1 gama	7.50284	8.93953	11.7487	10.3758	11.4266	10.488	11.4079	10.7884	10.9408	11.971	12.8825	12.3854	11.3514	12.0001	12.1315
Thyroglobulin	9.15185	10.179	14.5818	14.0407	15.0142	13.397	14.8851	13.6299	13.4491	13.7699	15.0347	15.8203	13.8976	14.8663	15.0132
TNF-?	10.8996	10.4679	16.303	14.2522	16.6158	14.0039	16.0379	15.8323	15.1679	15.801	16.6267	18.0686	14.7718	15.8858	15.4784
TPO	8.75112	7.16797	12.9774	11.1181	13.3323	11.0102	12.8559	12.0103	11.7518	12.6426	14.2226	15.1766	11.7371	13.6115	13.7721
TTG	10.7155	9.04377	16.8751	14.4552	15.757	14.3095	15.9493	15.671	14.8545	15.4827	16.4454	18.1911	14.4951	15.7269	15.0554
U1-snRNP 68/70	8.23212	7.54096	12.5581	9.65517	12.6216	10.8017	11.811	11.6834	11.0656	11.9912	13.3342	13.3348	11.1521	12.5949	12.0622
U1-snRNP A	7.6365	6.65587	12.7197	10.2868	11.9323	10.2972	10.9355	10.8791	10.9487	11.6359	11.9913	12.8321	10.2511	11.8074	11.2066
U1-snRNP B/B'	6.65464	6.35433	10.5192	9.44992	10.7879	9.11055	9.67444	9.26982	9.72844	9.32913	10.7946	10.9947	9.56513	10.3643	10.3557
U1-snRNP C	8.21553	6.96406	12.664	11.0079	12.9763	10.9892	11.7907	11.3712	11.3953	12.1255	13.4936	13.5634	11.3126	12.488	12.2932
Vimentin	1.5955	1.44269e-06	3.27568	1.6207	1.65031	0.824564	1.44269e-06	3.35262	1.44269e-06	3.37955	3.72372	4.91886	1.62702	4.45032	4.69089
Vitronectin	6.86882	6.92909	11.5494	9.76198	11.6608	9.52158	10.6763	8.94808	10.6466	10.2546	12.5008	11.9011	9.95207	10.704	11.0947
